# Supplementary material for: Loss of Nexmif results in the expression of phenotypic variability and loss of genomic integrity
Source: Sci Rep. 2022 Aug 15;12:13815. doi: 10.1038/s41598-022-17845-1 (PMC9378738; doi:10.1038/s41598-022-17845-1)
Supplement: Supplementary file 2 — Supplementary Table S1. [file 41598_2022_17845_MOESM2_ESM.xlsx]

## Sheet: down (fc<0, n=2418)
Analysis Type:	PANTHER Overrepresentation Test (Released 20220202)
Annotation Version and Release Date:	PANTHER version 17.0 Released 2022-02-22
Analyzed List:	Client Text Box Input (Mus musculus)
Reference List:	panther_reference.txt (Mus musculus)	There are duplicate IDs in the file. The unique set of IDs will be used.
Test Type:	FISHER
Correction:	FDR
PANTHER GO-Slim Biological Process	panther_reference.txt - REFLIST (13331)	Input (2248)	Input (expected)	Input (over/under)	Input (fold Enrichment)	Input (raw P-value)	Input (FDR)
antigen receptor-mediated signaling pathway (GO:0050851)	32	27	5.4	+	5	7.47e-09	5.9e-07
T cell receptor signaling pathway (GO:0050852)	19	16	3.2	+	4.99	8.84e-06	0.00021
B cell receptor signaling pathway (GO:0050853)	16	13	2.7	+	4.82	7.96e-05	0.00139
production of molecular mediator of immune response (GO:0002440)	20	16	3.37	+	4.74	1.38e-05	0.000321
antigen processing and presentation (GO:0019882)	26	20	4.38	+	4.56	1.8e-06	4.97e-05
positive regulation of leukocyte cell-cell adhesion (GO:1903039)	27	20	4.55	+	4.39	2.7e-06	7.12e-05
positive regulation of T cell activation (GO:0050870)	27	20	4.55	+	4.39	2.7e-06	7.04e-05
cell cycle DNA replication (GO:0044786)	11	8	1.85	+	4.31	0.00317	0.031
nuclear DNA replication (GO:0033260)	11	8	1.85	+	4.31	0.00317	0.0309
immune response-activating cell surface receptor signaling pathway (GO:0002429)	43	31	7.25	+	4.28	8.21e-09	6.05e-07
immune response-activating signal transduction (GO:0002757)	43	31	7.25	+	4.28	8.21e-09	5.86e-07
T cell activation (GO:0042110)	50	36	8.43	+	4.27	5.36e-10	5.39e-08
immune response-regulating cell surface receptor signaling pathway (GO:0002768)	46	33	7.76	+	4.25	2.98e-09	2.63e-07
positive regulation of cell-cell adhesion (GO:0022409)	28	20	4.72	+	4.24	4.01e-06	9.97e-05
B cell mediated immunity (GO:0019724)	24	17	4.05	+	4.2	2.28e-05	0.00049
immunoglobulin mediated immune response (GO:0016064)	24	17	4.05	+	4.2	2.28e-05	0.000485
positive regulation of lymphocyte activation (GO:0051251)	34	23	5.73	+	4.01	1.51e-06	4.51e-05
activation of immune response (GO:0002253)	51	34	8.6	+	3.95	6.61e-09	5.62e-07
lymphocyte activation (GO:0046649)	69	46	11.64	+	3.95	1.49e-11	2.2e-09
regulation of leukocyte cell-cell adhesion (GO:1903037)	35	23	5.9	+	3.9	2.16e-06	5.83e-05
adaptive immune response (GO:0002250)	49	32	8.26	+	3.87	2.61e-08	1.65e-06
lymphocyte mediated immunity (GO:0002449)	46	30	7.76	+	3.87	7.22e-08	3.4e-06
positive regulation of lymphocyte mediated immunity (GO:0002708)	23	15	3.88	+	3.87	0.000135	0.00211
leukocyte cell-cell adhesion (GO:0007159)	40	26	6.75	+	3.85	5.55e-07	1.92e-05
regulation of T cell activation (GO:0050863)	37	24	6.24	+	3.85	1.54e-06	4.49e-05
positive regulation of adaptive immune response (GO:0002821)	17	11	2.87	+	3.84	0.0011	0.0135
positive regulation of leukocyte activation (GO:0002696)	39	25	6.58	+	3.8	1.1e-06	3.43e-05
positive regulation of cell activation (GO:0050867)	39	25	6.58	+	3.8	1.1e-06	3.38e-05
adaptive immune response based on somatic recombination of immune receptors built from immunoglobulin superfamily domains (GO:0002460)	41	26	6.91	+	3.76	7.84e-07	2.59e-05
regulation of lymphocyte activation (GO:0051249)	46	29	7.76	+	3.74	2.01e-07	8.73e-06
B cell activation (GO:0042113)	16	10	2.7	+	3.71	0.00223	0.0235
regulation of cell-cell adhesion (GO:0022407)	40	25	6.75	+	3.71	1.55e-06	4.44e-05
positive regulation of immune response (GO:0050778)	74	46	12.48	+	3.69	8.37e-11	9.26e-09
leukocyte activation (GO:0045321)	80	49	13.49	+	3.63	3.01e-11	3.91e-09
regulation of cell activation (GO:0050865)	56	34	9.44	+	3.6	3.63e-08	2.01e-06
cell activation (GO:0001775)	86	52	14.5	+	3.59	1.07e-11	1.7e-09
regulation of leukocyte activation (GO:0002694)	55	33	9.27	+	3.56	7.07e-08	3.4e-06
lymphocyte differentiation (GO:0030098)	17	10	2.87	+	3.49	0.00308	0.0305
defense response to Gram-positive bacterium (GO:0050830)	17	10	2.87	+	3.49	0.00308	0.0303
positive regulation of immune system process (GO:0002684)	121	71	20.4	+	3.48	5.77e-15	1.82e-12
regulation of lymphocyte mediated immunity (GO:0002706)	29	17	4.89	+	3.48	0.000129	0.00205
leukocyte mediated immunity (GO:0002443)	53	31	8.94	+	3.47	2.66e-07	1.03e-05
positive regulation of cell adhesion (GO:0045785)	36	21	6.07	+	3.46	2.27e-05	0.000492
positive regulation of leukocyte mediated immunity (GO:0002705)	26	15	4.38	+	3.42	0.00036	0.00521
positive regulation of immune effector process (GO:0002699)	33	19	5.56	+	3.41	6.28e-05	0.00116
immune response-regulating signaling pathway (GO:0002764)	68	39	11.47	+	3.4	1.19e-08	8.23e-07
DNA-dependent DNA replication (GO:0006261)	56	32	9.44	+	3.39	2.54e-07	1e-05
DNA replication (GO:0006260)	65	37	10.96	+	3.38	3.24e-08	1.89e-06
immune effector process (GO:0002252)	64	36	10.79	+	3.34	6.21e-08	3.27e-06
regulation of adaptive immune response (GO:0002819)	24	13	4.05	+	3.21	0.00136	0.0161
regulation of immune response (GO:0050776)	104	55	17.54	+	3.14	1.46e-10	1.54e-08
positive regulation of peptidase activity (GO:0010952)	19	10	3.2	+	3.12	0.00558	0.0488
positive regulation of endopeptidase activity (GO:0010950)	19	10	3.2	+	3.12	0.00558	0.0486
mononuclear cell differentiation (GO:1903131)	19	10	3.2	+	3.12	0.00558	0.0484
regulation of immune effector process (GO:0002697)	40	21	6.75	+	3.11	7.25e-05	0.0013
receptor signaling pathway via JAK-STAT (GO:0007259)	21	11	3.54	+	3.11	0.00381	0.0359
receptor signaling pathway via STAT (GO:0097696)	21	11	3.54	+	3.11	0.00381	0.0357
mononuclear cell proliferation (GO:0032943)	25	13	4.22	+	3.08	0.0018	0.02
lymphocyte proliferation (GO:0046651)	25	13	4.22	+	3.08	0.0018	0.0199
leukocyte proliferation (GO:0070661)	25	13	4.22	+	3.08	0.0018	0.0198
leukocyte differentiation (GO:0002521)	29	15	4.89	+	3.07	0.000854	0.011
regulation of leukocyte mediated immunity (GO:0002703)	35	18	5.9	+	3.05	0.000283	0.00418
positive regulation of cytokine production (GO:0001819)	22	11	3.71	+	2.97	0.00498	0.0438
negative regulation of immune system process (GO:0002683)	30	15	5.06	+	2.97	0.00111	0.0135
DNA biosynthetic process (GO:0071897)	80	40	13.49	+	2.97	1.41e-07	6.24e-06
regulation of immune system process (GO:0002682)	188	92	31.7	+	2.9	4.61e-15	1.7e-12
mRNA transport (GO:0051028)	31	15	5.23	+	2.87	0.0022	0.0234
immune system development (GO:0002520)	52	25	8.77	+	2.85	5.37e-05	0.00102
mRNA export from nucleus (GO:0006406)	30	14	5.06	+	2.77	0.00369	0.0351
DNA conformation change (GO:0071103)	56	26	9.44	+	2.75	5.63e-05	0.00106
DNA packaging (GO:0006323)	39	18	6.58	+	2.74	0.000904	0.0113
hemopoiesis (GO:0030097)	50	23	8.43	+	2.73	0.000169	0.00259
hematopoietic or lymphoid organ development (GO:0048534)	50	23	8.43	+	2.73	0.000169	0.00258
meiotic cell cycle process (GO:1903046)	64	29	10.79	+	2.69	3.71e-05	0.000739
meiotic nuclear division (GO:0140013)	64	29	10.79	+	2.69	3.71e-05	0.000732
meiotic cell cycle (GO:0051321)	64	29	10.79	+	2.69	3.71e-05	0.000726
regulation of cell adhesion (GO:0030155)	61	27	10.29	+	2.62	9.06e-05	0.00155
positive regulation of mRNA metabolic process (GO:1903313)	43	19	7.25	+	2.62	0.000901	0.0113
extrinsic apoptotic signaling pathway (GO:0097191)	34	15	5.73	+	2.62	0.00337	0.0326
negative regulation of cell cycle (GO:0045786)	59	26	9.95	+	2.61	0.000131	0.00208
cellular response to cytokine stimulus (GO:0071345)	128	56	21.58	+	2.59	3.18e-08	1.9e-06
RNA transport (GO:0050658)	44	19	7.42	+	2.56	0.00166	0.0189
nucleic acid transport (GO:0050657)	44	19	7.42	+	2.56	0.00166	0.0188
establishment of RNA localization (GO:0051236)	44	19	7.42	+	2.56	0.00166	0.0187
negative regulation of cell cycle process (GO:0010948)	51	22	8.6	+	2.56	0.000587	0.00797
RNA export from nucleus (GO:0006405)	42	18	7.08	+	2.54	0.00245	0.0252
RNA localization (GO:0006403)	49	21	8.26	+	2.54	0.000856	0.0109
negative regulation of cell cycle phase transition (GO:1901988)	49	21	8.26	+	2.54	0.000856	0.0109
cell cycle checkpoint signaling (GO:0000075)	42	18	7.08	+	2.54	0.00245	0.025
response to cytokine (GO:0034097)	140	60	23.61	+	2.54	1.21e-08	8.11e-07
DNA recombination (GO:0006310)	86	36	14.5	+	2.48	2.2e-05	0.000481
nuclear export (GO:0051168)	60	25	10.12	+	2.47	0.000481	0.00678
regulation of mRNA splicing, via spliceosome (GO:0048024)	36	15	6.07	+	2.47	0.00477	0.0427
recombinational repair (GO:0000725)	58	24	9.78	+	2.45	0.000439	0.00623
immune response (GO:0006955)	259	105	43.68	+	2.4	7.26e-13	1.46e-10
RNA phosphodiester bond hydrolysis (GO:0090501)	47	19	7.93	+	2.4	0.00232	0.0241
double-strand break repair via homologous recombination (GO:0000724)	57	23	9.61	+	2.39	0.00108	0.0133
immune system process (GO:0002376)	379	150	63.91	+	2.35	3.78e-17	4.18e-14
regulation of actin filament length (GO:0030832)	43	17	7.25	+	2.34	0.00484	0.0431
regulation of actin polymerization or depolymerization (GO:0008064)	43	17	7.25	+	2.34	0.00484	0.043
regulation of mRNA processing (GO:0050684)	46	18	7.76	+	2.32	0.00383	0.0358
mRNA splicing, via spliceosome (GO:0000398)	154	60	25.97	+	2.31	2.07e-07	8.65e-06
RNA splicing, via transesterification reactions with bulged adenosine as nucleophile (GO:0000377)	154	60	25.97	+	2.31	2.07e-07	8.49e-06
RNA splicing, via transesterification reactions (GO:0000375)	154	60	25.97	+	2.31	2.07e-07	8.34e-06
regulation of cell cycle phase transition (GO:1901987)	72	27	12.14	+	2.22	0.000794	0.0105
mRNA processing (GO:0006397)	200	75	33.73	+	2.22	2.82e-08	1.73e-06
RNA splicing (GO:0008380)	195	73	32.88	+	2.22	3.39e-08	1.92e-06
regulation of RNA splicing (GO:0043484)	62	23	10.46	+	2.2	0.00272	0.0276
nucleobase-containing compound transport (GO:0015931)	54	20	9.11	+	2.2	0.00422	0.039
cytokine-mediated signaling pathway (GO:0019221)	104	38	17.54	+	2.17	0.000103	0.00169
defense response to other organism (GO:0098542)	129	46	21.75	+	2.11	3.23e-05	0.000649
sister chromatid segregation (GO:0000819)	62	22	10.46	+	2.1	0.00445	0.0408
DNA metabolic process (GO:0006259)	264	93	44.52	+	2.09	6.69e-09	5.48e-07
regulation of mRNA metabolic process (GO:1903311)	94	33	15.85	+	2.08	0.00054	0.00738
cytokine production (GO:0001816)	63	22	10.62	+	2.07	0.00487	0.0431
reproductive process (GO:0022414)	101	35	17.03	+	2.06	0.000503	0.00699
reproduction (GO:0000003)	101	35	17.03	+	2.06	0.000503	0.00695
mRNA metabolic process (GO:0016071)	278	95	46.88	+	2.03	1.46e-08	9.48e-07
regulation of DNA-binding transcription factor activity (GO:0051090)	82	28	13.83	+	2.02	0.00237	0.0245
chromatin organization (GO:0006325)	97	33	16.36	+	2.02	0.000961	0.0119
regulation of cell cycle process (GO:0010564)	109	37	18.38	+	2.01	0.000505	0.00694
response to external biotic stimulus (GO:0043207)	163	55	27.49	+	2	2.38e-05	0.000502
response to other organism (GO:0051707)	163	55	27.49	+	2	2.38e-05	0.000497
biological process involved in interspecies interaction between organisms (GO:0044419)	163	55	27.49	+	2	2.38e-05	0.000492
response to biotic stimulus (GO:0009607)	164	55	27.66	+	1.99	2.56e-05	0.000524
nuclear transport (GO:0051169)	93	31	15.68	+	1.98	0.00182	0.02
nucleocytoplasmic transport (GO:0006913)	93	31	15.68	+	1.98	0.00182	0.0199
nuclear chromosome segregation (GO:0098813)	81	27	13.66	+	1.98	0.0035	0.0337
positive regulation of response to stimulus (GO:0048584)	279	93	47.05	+	1.98	5.34e-08	2.88e-06
regulation of mitotic cell cycle (GO:0007346)	81	27	13.66	+	1.98	0.0035	0.0335
cellular response to DNA damage stimulus (GO:0006974)	220	73	37.1	+	1.97	1.96e-06	5.36e-05
defense response (GO:0006952)	217	72	36.59	+	1.97	2.56e-06	6.82e-05
DNA repair (GO:0006281)	174	57	29.34	+	1.94	4.06e-05	0.000788
regulation of cell cycle (GO:0051726)	162	53	27.32	+	1.94	7.63e-05	0.00134
double-strand break repair (GO:0006302)	95	31	16.02	+	1.94	0.00211	0.0226
Ras protein signal transduction (GO:0007265)	95	30	16.02	+	1.87	0.00448	0.0409
nuclear division (GO:0000280)	270	85	45.53	+	1.87	1.71e-06	4.79e-05
chromosome organization (GO:0051276)	216	68	36.42	+	1.87	1.71e-05	0.000393
cell cycle (GO:0007049)	362	111	61.04	+	1.82	1.18e-07	5.32e-06
cell cycle process (GO:0022402)	336	103	56.66	+	1.82	2.86e-07	1.09e-05
small GTPase mediated signal transduction (GO:0007264)	108	33	18.21	+	1.81	0.00375	0.0354
organelle fission (GO:0048285)	286	85	48.23	+	1.76	9.07e-06	0.000213
RNA processing (GO:0006396)	425	126	71.67	+	1.76	6.47e-08	3.33e-06
mitotic cell cycle (GO:0000278)	234	69	39.46	+	1.75	9.21e-05	0.00157
mitotic cell cycle process (GO:1903047)	234	69	39.46	+	1.75	9.21e-05	0.00156
mitotic nuclear division (GO:0140014)	234	69	39.46	+	1.75	9.21e-05	0.00154
negative regulation of gene expression (GO:0010629)	143	41	24.11	+	1.7	0.00411	0.0382
cellular protein-containing complex assembly (GO:0034622)	286	76	48.23	+	1.58	0.000623	0.00841
ribonucleoprotein complex biogenesis (GO:0022613)	208	54	35.07	+	1.54	0.00583	0.05
protein-containing complex assembly (GO:0065003)	303	78	51.09	+	1.53	0.00112	0.0136
positive regulation of biological process (GO:0048518)	979	251	165.09	+	1.52	2.8e-09	2.58e-07
positive regulation of RNA metabolic process (GO:0051254)	252	64	42.49	+	1.51	0.00449	0.0408
response to stress (GO:0006950)	681	172	114.84	+	1.5	2.89e-06	7.44e-05
nucleic acid metabolic process (GO:0090304)	2015	508	339.79	+	1.5	9.77e-18	2.16e-14
positive regulation of nucleobase-containing compound metabolic process (GO:0045935)	266	66	44.86	+	1.47	0.00565	0.0489
protein-containing complex subunit organization (GO:0043933)	374	92	63.07	+	1.46	0.0016	0.0182
intracellular signal transduction (GO:0035556)	670	163	112.98	+	1.44	3.08e-05	0.000625
nucleobase-containing compound metabolic process (GO:0006139)	2207	535	372.17	+	1.44	6.59e-16	4.86e-13
positive regulation of cellular process (GO:0048522)	892	216	150.42	+	1.44	1.57e-06	4.46e-05
cellular aromatic compound metabolic process (GO:0006725)	2248	542	379.08	+	1.43	1.02e-15	5.64e-13
heterocycle metabolic process (GO:0046483)	2248	541	379.08	+	1.43	1.63e-15	7.22e-13
RNA metabolic process (GO:0016070)	1789	428	301.68	+	1.42	9.89e-12	1.68e-09
organic cyclic compound metabolic process (GO:1901360)	2283	544	384.98	+	1.41	6.04e-15	1.67e-12
positive regulation of macromolecule metabolic process (GO:0010604)	462	110	77.91	+	1.41	0.00128	0.0153
cell surface receptor signaling pathway (GO:0007166)	642	149	108.26	+	1.38	0.000488	0.00683
regulation of gene expression (GO:0010468)	1488	343	250.92	+	1.37	6.92e-08	3.4e-06
positive regulation of nitrogen compound metabolic process (GO:0051173)	435	100	73.35	+	1.36	0.00578	0.0497
gene expression (GO:0010467)	2094	481	353.11	+	1.36	6.94e-11	8.07e-09
regulation of response to stimulus (GO:0048583)	670	153	112.98	+	1.35	0.00075	0.00999
regulation of nucleobase-containing compound metabolic process (GO:0019219)	1346	307	226.98	+	1.35	9.74e-07	3.12e-05
nucleobase-containing compound biosynthetic process (GO:0034654)	1435	327	241.98	+	1.35	3.68e-07	1.36e-05
regulation of RNA metabolic process (GO:0051252)	1309	298	220.74	+	1.35	1.53e-06	4.52e-05
regulation of macromolecule metabolic process (GO:0060255)	1797	409	303.03	+	1.35	8.12e-09	6.2e-07
aromatic compound biosynthetic process (GO:0019438)	1456	330	245.52	+	1.34	5.18e-07	1.82e-05
heterocycle biosynthetic process (GO:0018130)	1460	330	246.2	+	1.34	6.42e-07	2.18e-05
response to stimulus (GO:0050896)	2096	472	353.45	+	1.34	1.32e-09	1.27e-07
cellular nitrogen compound metabolic process (GO:0034641)	2488	559	419.55	+	1.33	2.35e-11	3.25e-09
organic cyclic compound biosynthetic process (GO:1901362)	1476	331	248.9	+	1.33	1.23e-06	3.72e-05
cellular response to stimulus (GO:0051716)	1808	403	304.88	+	1.32	9.58e-08	4.41e-06
regulation of nitrogen compound metabolic process (GO:0051171)	1669	368	281.44	+	1.31	1.08e-06	3.4e-05
regulation of metabolic process (GO:0019222)	1901	418	320.56	+	1.3	2.02e-07	8.6e-06
RNA biosynthetic process (GO:0032774)	1247	272	210.28	+	1.29	7.41e-05	0.00131
regulation of biological process (GO:0050789)	3560	776	600.32	+	1.29	5.61e-14	1.38e-11
regulation of primary metabolic process (GO:0080090)	1689	367	284.82	+	1.29	3.82e-06	9.61e-05
regulation of macromolecule biosynthetic process (GO:0010556)	1303	283	219.72	+	1.29	7.36e-05	0.00131
regulation of cellular macromolecule biosynthetic process (GO:2000112)	1299	282	219.05	+	1.29	7.23e-05	0.00131
regulation of cellular process (GO:0050794)	3402	737	573.68	+	1.28	1.4e-12	2.58e-10
nucleic acid-templated transcription (GO:0097659)	1239	268	208.93	+	1.28	0.000154	0.00239
transcription, DNA-templated (GO:0006351)	1239	268	208.93	+	1.28	0.000154	0.00238
regulation of transcription, DNA-templated (GO:0006355)	1181	255	199.15	+	1.28	0.000243	0.00368
regulation of nucleic acid-templated transcription (GO:1903506)	1181	255	199.15	+	1.28	0.000243	0.00365
regulation of RNA biosynthetic process (GO:2001141)	1181	255	199.15	+	1.28	0.000243	0.00363
macromolecule metabolic process (GO:0043170)	3567	770	601.5	+	1.28	5.59e-13	1.24e-10
regulation of cellular biosynthetic process (GO:0031326)	1317	284	222.09	+	1.28	0.000108	0.00177
regulation of biosynthetic process (GO:0009889)	1320	284	222.59	+	1.28	0.000127	0.00204
regulation of cellular metabolic process (GO:0031323)	1762	379	297.13	+	1.28	5.61e-06	0.000136
signal transduction (GO:0007165)	1448	311	244.18	+	1.27	6.23e-05	0.00116
cellular nitrogen compound biosynthetic process (GO:0044271)	1720	363	290.04	+	1.25	4.3e-05	0.000827
transcription by RNA polymerase II (GO:0006366)	992	209	167.28	+	1.25	0.00276	0.0278
biological regulation (GO:0065007)	3895	815	656.81	+	1.24	3.78e-11	4.64e-09
cellular macromolecule biosynthetic process (GO:0034645)	1703	350	287.18	+	1.22	0.000397	0.0057
macromolecule biosynthetic process (GO:0009059)	1708	351	288.02	+	1.22	0.000357	0.0052
cellular macromolecule metabolic process (GO:0044260)	2942	597	496.11	+	1.2	3.68e-06	9.36e-05
organic substance metabolic process (GO:0071704)	4232	845	713.64	+	1.18	6.5e-08	3.27e-06
nitrogen compound metabolic process (GO:0006807)	3811	760	642.65	+	1.18	7e-07	2.34e-05
signaling (GO:0023052)	1584	315	267.11	+	1.18	0.00476	0.0428
metabolic process (GO:0008152)	4395	865	741.13	+	1.17	4.07e-07	1.48e-05
primary metabolic process (GO:0044238)	3996	783	673.84	+	1.16	4.75e-06	0.000117
cellular biosynthetic process (GO:0044249)	2025	395	341.47	+	1.16	0.0046	0.0417
cellular metabolic process (GO:0044237)	4108	801	692.73	+	1.16	7e-06	0.000168
cellular process (GO:0009987)	7415	1380	1250.39	+	1.1	3.26e-07	1.22e-05
biological_process (GO:0008150)	7987	1453	1346.84	+	1.08	2.16e-05	0.000478
Unclassified (UNCLASSIFIED)	5344	795	901.16	-	0.88	2.16e-05	0.000482
localization (GO:0051179)	1812	237	305.56	-	0.78	5.86e-05	0.0011
cellular localization (GO:0051641)	927	117	156.32	-	0.75	0.00191	0.0207
multicellular organism development (GO:0007275)	614	73	103.54	-	0.71	0.0032	0.031
establishment of localization (GO:0051234)	1452	170	244.85	-	0.69	7.99e-07	2.6e-05
organonitrogen compound biosynthetic process (GO:1901566)	590	69	99.49	-	0.69	0.00263	0.0268
transport (GO:0006810)	1431	165	241.31	-	0.68	4.42e-07	1.58e-05
protein localization (GO:0008104)	607	69	102.36	-	0.67	0.00114	0.0136
vesicle-mediated transport (GO:0016192)	608	69	102.53	-	0.67	0.000955	0.0119
cell projection organization (GO:0030030)	328	33	55.31	-	0.6	0.00302	0.03
plasma membrane bounded cell projection organization (GO:0120036)	326	32	54.97	-	0.58	0.00224	0.0235
transmembrane transport (GO:0055085)	372	35	62.73	-	0.56	0.000435	0.00621
small molecule metabolic process (GO:0044281)	502	46	84.65	-	0.54	1.78e-05	0.000406
nervous system development (GO:0007399)	358	31	60.37	-	0.51	0.000102	0.00169
generation of neurons (GO:0048699)	245	21	41.31	-	0.51	0.00145	0.0169
Golgi vesicle transport (GO:0048193)	245	21	41.31	-	0.51	0.00145	0.0168
inorganic ion transmembrane transport (GO:0098660)	223	19	37.6	-	0.51	0.00224	0.0234
neurogenesis (GO:0022008)	260	22	43.84	-	0.5	0.000807	0.0106
neuron development (GO:0048666)	190	16	32.04	-	0.5	0.00494	0.0435
cation transmembrane transport (GO:0098655)	226	19	38.11	-	0.5	0.00175	0.0196
metal ion transport (GO:0030001)	217	18	36.59	-	0.49	0.00192	0.0207
cell-cell signaling (GO:0007267)	281	23	47.38	-	0.49	0.000271	0.00402
inorganic cation transmembrane transport (GO:0098662)	208	17	35.07	-	0.48	0.0021	0.0226
ion transport (GO:0006811)	380	31	64.08	-	0.48	1.79e-05	0.000405
ion transmembrane transport (GO:0034220)	272	22	45.87	-	0.48	0.000295	0.00431
neuron projection development (GO:0031175)	175	14	29.51	-	0.47	0.00463	0.0418
neuron differentiation (GO:0030182)	225	18	37.94	-	0.47	0.000891	0.0113
cation transport (GO:0006812)	288	22	48.57	-	0.45	8e-05	0.00138
carboxylic acid metabolic process (GO:0019752)	241	17	40.64	-	0.42	0.00011	0.00178
oxoacid metabolic process (GO:0043436)	243	17	40.98	-	0.41	0.000113	0.00182
synaptic signaling (GO:0099536)	160	11	26.98	-	0.41	0.00144	0.0168
organic acid metabolic process (GO:0006082)	249	17	41.99	-	0.4	6.39e-05	0.00117
chemical synaptic transmission (GO:0007268)	148	9	24.96	-	0.36	0.000847	0.0111
anterograde trans-synaptic signaling (GO:0098916)	148	9	24.96	-	0.36	0.000847	0.011
trans-synaptic signaling (GO:0099537)	149	9	25.13	-	0.36	0.000856	0.011
cell junction organization (GO:0034330)	112	6	18.89	-	0.32	0.0022	0.0233
cellular amino acid metabolic process (GO:0006520)	113	6	19.06	-	0.31	0.00157	0.018
small molecule biosynthetic process (GO:0044283)	117	6	19.73	-	0.3	0.00113	0.0136
generation of precursor metabolites and energy (GO:0006091)	90	4	15.18	-	0.26	0.00281	0.0282
response to endoplasmic reticulum stress (GO:0034976)	77	3	12.98	-	0.23	0.00357	0.0341
energy derivation by oxidation of organic compounds (GO:0015980)	63	2	10.62	-	0.19	0.00437	0.0403
extracellular matrix organization (GO:0030198)	66	2	11.13	-	0.18	0.003	0.03
external encapsulating structure organization (GO:0045229)	66	2	11.13	-	0.18	0.003	0.0299
endoplasmic reticulum to Golgi vesicle-mediated transport (GO:0006888)	72	2	12.14	-	0.16	0.00141	0.0166
organic hydroxy compound metabolic process (GO:1901615)	80	2	13.49	-	0.15	0.000699	0.00938
alcohol metabolic process (GO:0006066)	59	1	9.95	-	0.1	0.00149	0.0171

## Sheet: up (fc>0, n=711)
Analysis Type:	PANTHER Overrepresentation Test (Released 20220202)
Annotation Version and Release Date:	PANTHER version 17.0 Released 2022-02-22
Analyzed List:	Client Text Box Input (Mus musculus)
Reference List:	panther_reference.txt (Mus musculus)	There are duplicate IDs in the file. The unique set of IDs will be used.
Test Type:	FISHER
Correction:	FDR
PANTHER GO-Slim Biological Process	panther_reference.txt - REFLIST (13331)	Input (689)	Input (expected)	Input (over/under)	Input (fold Enrichment)	Input (raw P-value)	Input (FDR)
non-canonical Wnt signaling pathway (GO:0035567)	19	7	0.98	+	7.13	0.000194	0.00797
myelination (GO:0042552)	17	6	0.88	+	6.83	0.000678	0.0195
hippo signaling (GO:0035329)	19	6	0.98	+	6.11	0.00109	0.0266
muscle contraction (GO:0006936)	34	9	1.76	+	5.12	0.000199	0.00799
muscle system process (GO:0003012)	35	9	1.81	+	4.98	0.000239	0.00944
muscle structure development (GO:0061061)	35	9	1.81	+	4.98	0.000239	0.00928
regulation of cell development (GO:0060284)	57	11	2.95	+	3.73	0.000442	0.0144
regulation of neurogenesis (GO:0050767)	48	9	2.48	+	3.63	0.00172	0.0348
activation of adenylate cyclase activity (GO:0007190)	50	9	2.58	+	3.48	0.0022	0.0419
adenylate cyclase-activating G protein-coupled receptor signaling pathway (GO:0007189)	50	9	2.58	+	3.48	0.0022	0.0415
regulation of cell differentiation (GO:0045595)	100	18	5.17	+	3.48	1.74e-05	0.0012
central nervous system development (GO:0007417)	69	12	3.57	+	3.36	0.000565	0.0176
positive regulation of transferase activity (GO:0051347)	73	12	3.77	+	3.18	0.000879	0.0226
positive regulation of kinase activity (GO:0033674)	67	11	3.46	+	3.18	0.00144	0.03
regulation of cyclase activity (GO:0031279)	80	13	4.13	+	3.14	0.000599	0.0181
regulation of lyase activity (GO:0051339)	80	13	4.13	+	3.14	0.000599	0.0179
cAMP-mediated signaling (GO:0019933)	82	13	4.24	+	3.07	0.000736	0.0203
regulation of adenylate cyclase activity (GO:0045761)	76	12	3.93	+	3.05	0.0012	0.0268
cyclic-nucleotide-mediated signaling (GO:0019935)	91	14	4.7	+	2.98	0.000609	0.018
regulation of cAMP-mediated signaling (GO:0043949)	78	12	4.03	+	2.98	0.00146	0.0303
Wnt signaling pathway (GO:0016055)	92	14	4.75	+	2.94	0.000671	0.0195
adenylate cyclase-modulating G protein-coupled receptor signaling pathway (GO:0007188)	73	11	3.77	+	2.92	0.00263	0.0485
cell-cell signaling by wnt (GO:0198738)	93	14	4.81	+	2.91	0.000738	0.0202
canonical Wnt signaling pathway (GO:0060070)	80	12	4.13	+	2.9	0.00177	0.0353
negative regulation of signal transduction (GO:0009968)	166	24	8.58	+	2.8	2.04e-05	0.00136
negative regulation of cell communication (GO:0010648)	170	24	8.79	+	2.73	2.88e-05	0.00187
system process (GO:0003008)	128	18	6.62	+	2.72	0.000292	0.0102
negative regulation of signaling (GO:0023057)	171	24	8.84	+	2.72	3.14e-05	0.00198
cell surface receptor signaling pathway involved in cell-cell signaling (GO:1905114)	100	14	5.17	+	2.71	0.00138	0.0297
axon development (GO:0061564)	115	16	5.94	+	2.69	0.00069	0.0196
synaptic signaling (GO:0099536)	160	22	8.27	+	2.66	8.7e-05	0.00409
second-messenger-mediated signaling (GO:0019932)	139	19	7.18	+	2.64	0.000277	0.01
cell-cell signaling (GO:0007267)	281	38	14.52	+	2.62	4.71e-07	5.21e-05
trans-synaptic signaling (GO:0099537)	149	20	7.7	+	2.6	0.00024	0.00914
axonogenesis (GO:0007409)	112	15	5.79	+	2.59	0.00141	0.0298
cell morphogenesis involved in differentiation (GO:0000904)	146	19	7.55	+	2.52	0.000713	0.02
chemical synaptic transmission (GO:0007268)	148	19	7.65	+	2.48	0.000769	0.0205
anterograde trans-synaptic signaling (GO:0098916)	148	19	7.65	+	2.48	0.000769	0.0203
negative regulation of response to stimulus (GO:0048585)	212	27	10.96	+	2.46	5.31e-05	0.00294
nervous system development (GO:0007399)	358	45	18.5	+	2.43	2.42e-07	2.82e-05
cell morphogenesis involved in neuron differentiation (GO:0048667)	128	16	6.62	+	2.42	0.00258	0.048
enzyme linked receptor protein signaling pathway (GO:0007167)	230	28	11.89	+	2.36	0.0001	0.00444
cellular component morphogenesis (GO:0032989)	159	19	8.22	+	2.31	0.00134	0.0292
transmembrane receptor protein tyrosine kinase signaling pathway (GO:0007169)	159	19	8.22	+	2.31	0.00134	0.029
multicellular organism development (GO:0007275)	614	73	31.73	+	2.3	3.23e-10	1.19e-07
anatomical structure development (GO:0048856)	765	89	39.54	+	2.25	8.26e-12	6.09e-09
neurogenesis (GO:0022008)	260	30	13.44	+	2.23	0.000147	0.00627
cell development (GO:0048468)	288	33	14.89	+	2.22	6.21e-05	0.00312
generation of neurons (GO:0048699)	245	28	12.66	+	2.21	0.000298	0.0101
system development (GO:0048731)	552	63	28.53	+	2.21	2.8e-08	4.77e-06
cell adhesion (GO:0007155)	283	32	14.63	+	2.19	9.71e-05	0.00448
biological adhesion (GO:0022610)	283	32	14.63	+	2.19	9.71e-05	0.00438
cell morphogenesis (GO:0000902)	196	22	10.13	+	2.17	0.00129	0.0286
actin filament-based process (GO:0030029)	250	28	12.92	+	2.17	0.000343	0.0115
locomotion (GO:0040011)	289	32	14.94	+	2.14	0.00019	0.00795
actin cytoskeleton organization (GO:0030036)	244	27	12.61	+	2.14	0.000508	0.0163
cell migration (GO:0016477)	210	23	10.85	+	2.12	0.00179	0.0353
anatomical structure morphogenesis (GO:0009653)	339	37	17.52	+	2.11	5.24e-05	0.00297
localization of cell (GO:0051674)	232	25	11.99	+	2.08	0.00111	0.0268
cell motility (GO:0048870)	232	25	11.99	+	2.08	0.00111	0.0265
neuron differentiation (GO:0030182)	225	24	11.63	+	2.06	0.00159	0.0325
developmental process (GO:0032502)	865	92	44.71	+	2.06	3.14e-10	1.39e-07
multicellular organismal process (GO:0032501)	876	93	45.28	+	2.05	3.66e-10	1.16e-07
regulation of signal transduction (GO:0009966)	522	53	26.98	+	1.96	1.09e-05	0.000778
regulation of cell communication (GO:0010646)	575	58	29.72	+	1.95	4.64e-06	0.00038
regulation of signaling (GO:0023051)	575	58	29.72	+	1.95	4.64e-06	0.000367
cell differentiation (GO:0030154)	538	52	27.81	+	1.87	3.77e-05	0.00232
cellular developmental process (GO:0048869)	540	52	27.91	+	1.86	5.54e-05	0.00299
signaling (GO:0023052)	1584	149	81.87	+	1.82	3.19e-12	7.06e-09
cell communication (GO:0007154)	1591	149	82.23	+	1.81	3.56e-12	3.94e-09
cell surface receptor signaling pathway (GO:0007166)	642	59	33.18	+	1.78	4.72e-05	0.00282
signal transduction (GO:0007165)	1448	132	74.84	+	1.76	4.51e-10	1.25e-07
regulation of catalytic activity (GO:0050790)	449	39	23.21	+	1.68	0.00267	0.0488
regulation of molecular function (GO:0065009)	571	49	29.51	+	1.66	0.00113	0.0265
regulation of response to stimulus (GO:0048583)	670	57	34.63	+	1.65	0.000536	0.0169
intracellular signal transduction (GO:0035556)	670	55	34.63	+	1.59	0.00139	0.0296
cellular response to stimulus (GO:0051716)	1808	138	93.44	+	1.48	5.59e-06	0.000426
response to stimulus (GO:0050896)	2096	149	108.33	+	1.38	7.68e-05	0.00378
regulation of cellular process (GO:0050794)	3402	217	175.83	+	1.23	0.000583	0.0179
regulation of biological process (GO:0050789)	3560	222	184	+	1.21	0.00176	0.0354
biological regulation (GO:0065007)	3895	239	201.31	+	1.19	0.00268	0.0486
cellular metabolic process (GO:0044237)	4108	149	212.32	-	0.7	1.6e-07	2.35e-05
metabolic process (GO:0008152)	4395	159	227.15	-	0.7	3.29e-08	5.19e-06
protein metabolic process (GO:0019538)	1647	59	85.12	-	0.69	0.00228	0.0427
organic substance metabolic process (GO:0071704)	4232	147	218.73	-	0.67	3.18e-09	7.03e-07
cellular macromolecule metabolic process (GO:0044260)	2942	102	152.05	-	0.67	3.2e-06	0.000295
cellular protein metabolic process (GO:0044267)	1458	50	75.36	-	0.66	0.00194	0.0377
nitrogen compound metabolic process (GO:0006807)	3811	130	196.97	-	0.66	1.1e-08	2.21e-06
primary metabolic process (GO:0044238)	3996	135	206.53	-	0.65	1.71e-09	4.2e-07
RNA metabolic process (GO:0016070)	1789	57	92.46	-	0.62	4.94e-05	0.00288
nucleobase-containing compound metabolic process (GO:0006139)	2207	70	114.07	-	0.61	3.72e-06	0.000317
cellular aromatic compound metabolic process (GO:0006725)	2248	71	116.19	-	0.61	2.61e-06	0.000251
heterocycle metabolic process (GO:0046483)	2248	70	116.19	-	0.6	1.21e-06	0.000122
organic cyclic compound metabolic process (GO:1901360)	2283	71	117.99	-	0.6	1.05e-06	0.000111
cellular nitrogen compound metabolic process (GO:0034641)	2488	77	128.59	-	0.6	2.24e-07	2.76e-05
macromolecule metabolic process (GO:0043170)	3567	108	184.36	-	0.59	1.51e-11	8.36e-09
gene expression (GO:0010467)	2094	60	108.23	-	0.55	1.69e-07	2.34e-05
nucleic acid metabolic process (GO:0090304)	2015	57	104.14	-	0.55	1.95e-07	2.54e-05
catabolic process (GO:0009056)	740	20	38.25	-	0.52	0.00179	0.0351
response to stress (GO:0006950)	681	17	35.2	-	0.48	0.00113	0.0264
cellular catabolic process (GO:0044248)	671	15	34.68	-	0.43	0.000267	0.01
macromolecule catabolic process (GO:0009057)	438	8	22.64	-	0.35	0.000761	0.0205
cellular response to stress (GO:0033554)	414	7	21.4	-	0.33	0.000777	0.0202
cellular macromolecule catabolic process (GO:0044265)	406	6	20.98	-	0.29	0.000282	0.0101
proteolysis (GO:0006508)	566	8	29.25	-	0.27	7.04e-06	0.000519
cellular protein catabolic process (GO:0044257)	299	4	15.45	-	0.26	0.00116	0.0266
proteolysis involved in cellular protein catabolic process (GO:0051603)	299	4	15.45	-	0.26	0.00116	0.0263
immune response (GO:0006955)	259	3	13.39	-	0.22	0.00205	0.0395
immune system process (GO:0002376)	379	4	19.59	-	0.2	5.72e-05	0.00301
mRNA metabolic process (GO:0016071)	278	2	14.37	-	0.14	0.000131	0.00567
RNA splicing (GO:0008380)	195	1	10.08	-	0.1	0.00119	0.027
chromosome organization (GO:0051276)	216	1	11.16	-	0.09	0.000375	0.0124
RNA processing (GO:0006396)	425	1	21.97	-	0.05	1.69e-08	3.11e-06
ncRNA processing (GO:0034470)	178	0	9.2	-	< 0.01	0.000296	0.0102
mRNA processing (GO:0006397)	200	0	10.34	-	< 0.01	8.64e-05	0.00416
mRNA splicing, via spliceosome (GO:0000398)	154	0	7.96	-	< 0.01	0.000968	0.0243
RNA splicing, via transesterification reactions with bulged adenosine as nucleophile (GO:0000377)	154	0	7.96	-	< 0.01	0.000968	0.0241
RNA splicing, via transesterification reactions (GO:0000375)	154	0	7.96	-	< 0.01	0.000968	0.0238
ribosome biogenesis (GO:0042254)	151	0	7.8	-	< 0.01	0.000917	0.0233
DNA repair (GO:0006281)	174	0	8.99	-	< 0.01	0.000275	0.0101
DNA metabolic process (GO:0006259)	264	0	13.64	-	< 0.01	3.66e-06	0.000324
ribonucleoprotein complex biogenesis (GO:0022613)	208	0	10.75	-	< 0.01	5.82e-05	0.00299
